# Supplementary material for: Associations between genetic loci, environment factors and mental disorders: a genome-wide survival analysis using the UK Biobank data
Source: Transl Psychiatry. 2022 Jan 11;12:17. doi: 10.1038/s41398-022-01782-8 (PMC8752606; doi:10.1038/s41398-022-01782-8)
Supplement: Supplementary file 2 — Supplementary tables [file 41398_2022_1782_MOESM2_ESM.xlsx]

## Sheet: Table S1
Table S1. The definition of the mental disorders.
Mental disorders	ICD10 codes		Self-reported codes
Depression	F32 Depressive episode		1286 depression
	F32.0 Mild depressive episode
	F32.1 Moderate depressive episode
	F32.2 Severe depressive episode without psychotic symptoms
	F32.3 Severe depressive episode with psychotic symptoms
	F32.8 Other depressive episodes
	F32.9 Depressive episode, unspecified
	F33 Recurrent depressive disorder
	F33.0 Recurrent depressive disorder, current episode mild
	F33.1 Recurrent depressive disorder, current episode moderate
	F33.2 Recurrent depressive disorder, current episode severe without psychotic symptoms
	F33.3 Recurrent depressive disorder, current episode severe with psychotic symptoms
	F33.4 Recurrent depressive disorder, currently in remission
	F33.8 Other recurrent depressive disorders
	F33.9 Recurrent depressive disorder, unspecified
Anxiety	F40 Phobic anxiety disorders		1287 anxiety/panic attacks
	F40.0 Agoraphobia
	F40.1 Social phobias
	F40.2 Specific (isolated) phobias
	F40.8 Other phobic anxiety disorders
	F40.9 Phobic anxiety disorder, unspecified
	F41 Other anxiety disorders
	F41.0 Panic disorder [episodic paroxysmal anxiety]
	F41.1 Generalised anxiety disorder
	F41.2 Mixed anxiety and depressive disorder
	F41.3 Other mixed anxiety disorders
	F41.8 Other specified anxiety disorders
	F41.9 Anxiety disorder, unspecified
Substance use disorders	F10 Mental and behavioural disorders due to use of alcohol		1408 alcohol dependency 1409 poioid dependency 1410 other substance abuse/dependency
	F10.0 Acute intoxication
	F10.1 Harmful use
	F10.2 Dependence syndrome
	F10.3 Withdrawal state
	F10.4 Withdrawal state with delirium
	F10.5 Psychotic disorder
	F10.6 Amnesic syndrome
	F10.7 Residual and late-onset psychotic disorder
	F10.8 Other mental and behavioural disorders
	F10.9 Unspecified mental and behavioural disorder
	F11 Mental and behavioural disorders due to use of opioids
	F11.0 Acute intoxication
	F11.1 Harmful use
	F11.2 Dependence syndrome
	F11.3 Withdrawal state
	F11.4 Withdrawal state with delirium
	F11.5 Psychotic disorder
	F11.6 Amnesic syndrome
	F11.7 Residual and late-onset psychotic disorder
	F11.8 Other mental and behavioural disorders
	F11.9 Unspecified mental and behavioural disorder
	F12 Mental and behavioural disorders due to use of cannabinoids
	F12.0 Acute intoxication
	F12.1 Harmful use
	F12.2 Dependence syndrome
	F12.3 Withdrawal state
	F12.4 Withdrawal state with delirium
	F12.5 Psychotic disorder
	F12.6 Amnesic syndrome
	F12.7 Residual and late-onset psychotic disorder
	F12.8 Other mental and behavioural disorders
	F12.9 Unspecified mental and behavioural disorder
	F13 Mental and behavioural disorders due to use of sedatives or hypnotics
	F13.0 Acute intoxication
	F13.1 Harmful use
	F13.2 Dependence syndrome
	F13.3 Withdrawal state
	F13.4 Withdrawal state with delirium
	F13.5 Psychotic disorder
	F13.6 Amnesic syndrome
	F13.7 Residual and late-onset psychotic disorder
	F13.8 Other mental and behavioural disorders
	F13.9 Unspecified mental and behavioural disorder
	F14 Mental and behavioural disorders due to use of cocaine
	F14.0 Acute intoxication
	F14.1 Harmful use
	F14.2 Dependence syndrome
	F14.3 Withdrawal state
	F14.4 Withdrawal state with delirium
	F14.5 Psychotic disorder
	F14.6 Amnesic syndrome
	F14.7 Residual and late-onset psychotic disorder
	F14.8 Other mental and behavioural disorders
	F14.9 Unspecified mental and behavioural disorder
	F15 Mental and behavioural disorders due to use of other stimulants, including caffeine
	F15.0 Acute intoxication
	F15.1 Harmful use
	F15.2 Dependence syndrome
	F15.3 Withdrawal state
	F15.4 Withdrawal state with delirium
	F15.5 Psychotic disorder
	F15.6 Amnesic syndrome
	F15.7 Residual and late-onset psychotic disorder
	F15.8 Other mental and behavioural disorders
	F15.9 Unspecified mental and behavioural disorder
	F16 Mental and behavioural disorders due to use of hallucinogens
	F16.0 Acute intoxication
	F16.1 Harmful use
	F16.2 Dependence syndrome
	F16.3 Withdrawal state
	F16.4 Withdrawal state with delirium
	F16.5 Psychotic disorder
	F16.6 Amnesic syndrome
	F16.7 Residual and late-onset psychotic disorder
	F16.8 Other mental and behavioural disorders
	F16.9 Unspecified mental and behavioural disorder
	F17 Mental and behavioural disorders due to use of tobacco
	F17.0 Acute intoxication
	F17.1 Harmful use
	F17.2 Dependence syndrome
	F17.3 Withdrawal state
	F17.4 Withdrawal state with delirium
	F17.5 Psychotic disorder
	F17.6 Amnesic syndrome
	F17.7 Residual and late-onset psychotic disorder
	F17.8 Other mental and behavioural disorders
	F17.9 Unspecified mental and behavioural disorder
	F18 Mental and behavioural disorders due to use of volatile solvents
	F18.0 Acute intoxication
	F18.1 Harmful use
	F18.2 Dependence syndrome
	F18.3 Withdrawal state
	F18.4 Withdrawal state with delirium
	F18.5 Psychotic disorder
	F18.6 Amnesic syndrome
	F18.7 Residual and late-onset psychotic disorder
	F18.8 Other mental and behavioural disorders
	F18.9 Unspecified mental and behavioural disorder
	F19 Mental and behavioural disorders due to multiple drug use and use of other psychoactive substances
	F19.0 Acute intoxication
	F19.1 Harmful use
	F19.2 Dependence syndrome
	F19.3 Withdrawal state
	F19.4 Withdrawal state with delirium
	F19.5 Psychotic disorder
	F19.6 Amnesic syndrome
	F19.7 Residual and late-onset psychotic disorder
	F19.8 Other mental and behavioural disorders
	F19.9 Unspecified mental and behavioural disorder
Mental disorders	F00-F09 Organic, including symptomatic, mental disorders		Included 1286, 1287,1408-1410 as below
	F10-F19 Mental and behavioural disorders due to psychoactive substance use		1288 nervous breakdown
	F20-F29 Schizophrenia, schizotypal and delusional disorders		1289 schizophrenia
	F30-F39 Mood [affective] disorders		1290 deliberate self-harm/suicide attempt
	F40-F48 Neurotic, stress-related and somatoform disorders		1291 mania/bipolar disorder/manic depression
	F50-F59 Behavioural syndromes associated with physiological disturbances and physical factors		1469 post-traumatic stress disorder
	F60-F69 Disorders of adult personality and behaviour		1470 anorexia/bulimia/other eating disorder
	F70-F79 Mental retardation		1614 stress
	F80-F89 Disorders of psychological development		1615 obsessive compulsive disorder (ocd)
	F90-F98 Behavioural and emotional disorders with onset usually occurring in childhood and adolescence		1616 insomnia
	F99-F99 Unspecified mental disorder

## Sheet: Table S2
Table S2. SPACOX and Cox PH analysis results for depression
SNP	CHR	POS	Gene	PSPACOX	Pcox
rs7231178	18	50753741	DCC	2.2794e-09	2.22806e-09
rs8092490	18	50754631	DCC	2.95478e-09	2.81078e-09
rs146002209	18	50872131	DCC	3.73541e-09	3.62021e-09
rs72923287	18	50759318	DCC	3.82705e-09	4.00595e-09
rs62098043	18	50902578	DCC	4.17821e-09	4.07718e-09
rs62098042	18	50902560	DCC	4.21281e-09	4.10896e-09
18:50854867_TAAG_T	18	50854867		4.33142e-09	4.46702e-09
rs4877875	9	81354365		4.49938e-09	4.2174e-09
rs1504746	18	50858019	DCC	5.06803e-09	4.86472e-09
rs4632195	18	50746748	DCC	5.31287e-09	5.22407e-09
rs11664320	18	50872623	DCC	5.44313e-09	5.30838e-09
rs2043145	18	50851107	DCC	5.45955e-09	5.43377e-09
rs62098012	18	50862311	DCC	5.5067e-09	5.33227e-09
rs77916462	18	50845136	DCC	5.55937e-09	5.68915e-09
rs75048819	18	50845138	DCC	5.55938e-09	5.68915e-09
rs768395632	18	50893647	DCC	5.62443e-09	5.53056e-09
rs149142822	9	81354349		5.68955e-09	5.42881e-09
rs4405620	18	50884529	DCC	5.73541e-09	5.63618e-09
rs77162730	18	50845140	DCC	5.90793e-09	6.0416e-09
rs7230285	18	50723080	DCC	5.97073e-09	5.81555e-09
rs755134094	18	50875366	DCC	5.97216e-09	5.87795e-09
rs17503448	18	50857663	DCC	5.97517e-09	5.81787e-09
rs7230446	18	50723179	DCC	6.01125e-09	5.85764e-09
rs62098014	18	50869085	DCC	6.12125e-09	5.95834e-09
rs62098020	18	50882781	DCC	6.17051e-09	6.09326e-09
rs62098017	18	50875225	DCC	6.32112e-09	6.17738e-09
rs56030110	18	50886590	DCC	6.36699e-09	6.23166e-09
rs17412636	18	50886142	DCC	6.40405e-09	6.27821e-09
rs11662416	18	50847784	DCC	6.40646e-09	6.35179e-09
rs1504744	18	50889558	DCC	6.44704e-09	6.1725e-09
rs62098046	18	50902773	DCC	6.47178e-09	6.32058e-09
rs62098044	18	50902747	DCC	6.47179e-09	6.32058e-09
rs62100776	18	50754633	DCC	6.6337e-09	7.04311e-09
rs1979914	18	50854411	DCC	6.6398e-09	6.46647e-09
rs2047914	18	50850307	DCC	6.69624e-09	6.61302e-09
rs6508210	18	50747191	DCC	6.71441e-09	6.69978e-09
rs62098023	18	50894002	DCC	6.74062e-09	6.48588e-09
rs17412782	18	50888351	DCC	7.029e-09	6.8792e-09
rs62098049	18	50904666	DCC	7.21973e-09	7.04826e-09
rs7227402	18	50895766	DCC	7.23549e-09	7.00916e-09
rs62098022	18	50888891	DCC	7.2483e-09	7.04285e-09
rs62098047	18	50904361	DCC	7.2654e-09	7.06062e-09
rs62097995	18	50843233	DCC	7.40714e-09	7.40062e-09
rs375051009	18	50879649		7.41691e-09	7.84547e-09
rs1346914	18	50845830	DCC	7.42069e-09	7.41994e-09
rs17504372	18	50903050	DCC	7.50193e-09	7.35024e-09
rs17487484	18	50723283	DCC	7.50392e-09	7.35803e-09
rs62097996	18	50843269	DCC	7.59341e-09	7.58183e-09
rs62098048	18	50904562	DCC	7.97203e-09	7.79929e-09
rs62097985	18	50810675	DCC	8.28562e-09	7.90057e-09
rs62097994	18	50840962	DCC	8.51019e-09	8.4958e-09
rs11877505	18	50829023	DCC	9.69547e-09	9.54483e-09
rs62097989	18	50826478	DCC	9.87484e-09	9.74319e-09
rs8084351	18	50726559	DCC	9.93027e-09	9.76823e-09
rs8084280	18	50726749	DCC	1.03745e-08	1.02219e-08
rs11660938	18	50812736	DCC	1.108e-08	1.07701e-08
rs62097987	18	50819236	DCC	1.2235e-08	1.2475e-08
Abbreviation: SNP single nucleotide polymorphism, CHR chromosome, POS position.

## Sheet: Table S3
Table S3. SPACOX and Cox PH analysis results for substance use disorder
SNP	CHR	POS	Gene	PSPACOX	Pcox
rs7233417	18	35200180		9.4017e-11	9.05975e-11
rs12455348	18	35197842		1.24103e-10	1.18573e-10
rs11082014	18	35197905		1.25053e-10	0.927238
rs35064785	18	35197862		1.53127e-10	1.47853e-10
rs11661878	18	35198836		1.74652e-10	1.67566e-10
rs6507216	18	35195719		3.93712e-10	0.899086
rs6507215	18	35195629		3.97901e-10	3.86203e-10
7:114058731_CA_C	7	114058731		4.90636e-10	4.79498e-10
rs28414828	18	35196274		5.01665e-10	4.90755e-10
rs7504262	18	35160143		5.05457e-10	4.91574e-10
18:35165897_CT_C	18	35165897		5.67592e-10	5.19773e-10
rs10228494	7	114083550	FOXP2,XK	6.57665e-10	6.16197e-10
rs1941955	18	35162838	CELF4	8.85067e-10	8.56492e-10
rs7243102	18	35161833		9.20212e-10	8.9041e-10
rs7242923	18	35159833		9.29435e-10	8.98966e-10
rs12954661	18	35160655		1.04019e-09	1.00629e-09
rs10262103	7	114091844	FOXP2	1.23478e-09	1.14413e-09
rs12969294	18	35186122		1.43599e-09	1.40785e-09
rs71149745	7	114056495	FOXP2	1.62891e-09	1.54125e-09
rs7785701	7	114069536	FOXP2	1.65024e-09	1.5512e-09
rs5886708	7	114086097	FOXP2	1.65365e-09	1.56564e-09
rs10280045	7	114076394	FOXP2	1.78601e-09	1.66663e-09
rs4727799	7	114110568	FOXP2	1.81766e-09	1.72049e-09
rs79979686	7	114963793		1.93843e-09	2.00725e-09
rs8180817	7	114047542	FOXP2	2.15661e-09	2.01019e-09
7:114964052_GA_G	7	114964052		2.21656e-09	2.30163e-09
rs12962050	18	35179808		2.31888e-09	2.24494e-09
rs11082013	18	35186448		2.38524e-09	2.31131e-09
rs2023701	7	114962526		2.62168e-09	2.69796e-09
rs6973168	7	114963829		2.65234e-09	2.75281e-09
rs890546	18	35204858		2.87908e-09	2.78457e-09
rs4019436	2	32603640	BIRC6	2.89849e-09	2.76407e-09
rs34948690	7	114161816	FOXP2	3.24697e-09	3.09977e-09
rs2030915	7	114046369	FOXP2	3.31022e-09	3.11352e-09
rs12533005	7	114056055	FOXP2	3.33652e-09	3.11876e-09
rs12709690	18	35165852		3.35588e-09	3.25937e-09
rs7237475	18	35167222		3.40947e-09	3.30762e-09
rs6543658	2	32718849	BIRC6	3.48275e-09	3.29635e-09
rs2894699	7	114059156	FOXP2	3.50744e-09	3.27544e-09
7:114964879_GA_G	7	114964879		3.52525e-09	3.60488e-09
rs4799950	18	35170045		3.722e-09	3.64865e-09
rs56380629	18	35176056		3.84747e-09	3.75511e-09
rs9961847	18	35181225		4.09827e-09	4.06748e-09
rs12967741	18	35168263		4.15902e-09	4.01906e-09
rs1005884	7	114964972		4.38637e-09	4.56243e-09
rs12612824	2	32579759		4.84728e-09	4.54327e-09
rs17428810	2	32736043	BIRC6	5.19788e-09	4.74476e-09
rs1941954	18	35159596		5.3848e-09	5.20607e-09
rs11663050	18	35201153	CELF4	5.42621e-09	5.26421e-09
rs6507210	18	35169497		5.45466e-09	5.29269e-09
rs7458242	7	114184098	FOXP2	5.95951e-09	5.79312e-09
rs370418768	2	32741660	BIRC6	6.28793e-09	5.63249e-09
rs7505519	18	35172316		6.56607e-09	6.3882e-09
rs2189015	7	114148243	FOXP2	6.58225e-09	6.34541e-09
rs12536335	7	114043159	FOXP2	6.74442e-09	6.31894e-09
18:35181176_CACATA_C	18	35181176		6.76932e-09	6.55131e-09
rs2396753	7	114148331	FOXP2	6.84865e-09	6.6162e-09
rs12956949	18	35171653		6.8953e-09	6.70132e-09
rs9969232	7	114158954	FOXP2	6.98661e-09	6.68567e-09
rs1859100	7	114194615	FOXP2	7.23949e-09	7.05746e-09
2:32646005_ATT_A	2	32646005		7.24796e-09	7.00558e-09
rs281296	15	47685010	SEMA6D	7.58998e-09	7.21498e-09
rs12712327	2	32579219		7.64856e-09	7.16538e-09
rs281287	15	47681552	SEMA6D	7.80742e-09	7.35742e-09
rs890547	18	35204857		8.53824e-09	8.53975e-09
rs7232972	18	35175765		1.00241e-08	9.83277e-09
rs1025143	15	47685059	SEMA6D	1.00889e-08	9.5961e-09
rs6980093	7	114162740	FOXP2	1.0142e-08	9.86093e-09
rs59321834	15	47684725	SEMA6D	1.1067e-08	1.05042e-08
rs10262462	7	114180062	FOXP2	1.1172e-08	1.09069e-08
rs2249109	2	32750879	BIRC6	1.13284e-08	1.0312e-08
rs5812385	15	47679232	SEMA6D	1.18011e-08	1.13817e-08
rs12893055	14	104318628	LINC00637	1.19917e-08	1.18127e-08
rs5812386	15	47681004	SEMA6D	1.20957e-08	1.13932e-08
rs12666306	7	115082406		1.23451e-08	1.22217e-08
rs10181198	2	32686582	BIRC6	1.24211e-08	1.16152e-08
Abbreviation: SNP single nucleotide polymorphism, CHR chromosome, POS position.

## Sheet: Table S4
Table S4. SPACOX and Cox PH analysis results for all mental disorders
SNP	CHR	POS	Gene	PSPACOX	Pcox
rs4877875	9	81354365		4.58748e-09	4.8429e-09
rs139813674	1	41013073	ZNF684	8.38946e-09	3.39778e-09
rs149142822	9	81354349		8.76266e-09	9.24613e-09
7:12281703_TA_T	7	12281703		9.39183e-09	9.62459e-09
rs12666306	7	115082406		1.04661e-08	1.13511e-08
Abbreviation: SNP single nucleotide polymorphism, CHR chromosome, POS position.

## Sheet: Table S5
Table S5. Associations between the SNPs and environment factors
Outcome variables	SNP	Related disease	Beta	SE	T	P
Friend visit	rs7231178	Depression	0.00465625	0.0040859	1.13959	0.254457
Friend visit	rs8092490	Depression	0.00409365	0.00416529	0.982801	0.325705
Friend visit	rs146002209	Depression	-0.00345252	0.00409429	-0.843253	0.399087
Friend visit	rs281287	Substance use disorders	-0.0076232	0.00407163	-1.87227	0.0611688
Friend visit	rs281296	Substance use disorders	-0.00783204	0.00407346	-1.9227	0.0545176
Friend visit	rs1025143	Substance use disorders	-0.00756451	0.00407521	-1.85623	0.0634211
Friend visit	rs1941955	Substance use disorders	0.00875119	0.004084	2.1428	0.0321294
Friend visit	rs11663050	Substance use disorders	0.00496892	0.00407991	1.2179	0.223262
Friend visit	rs4019436	Substance use disorders	-0.0060175	0.00408177	-1.47424	0.140417
Friend visit	rs6543658	Substance use disorders	-0.0042766	0.00407035	-1.05067	0.293409
Friend visit	rs17428810	Substance use disorders	-0.00614387	0.00408436	-1.50424	0.132518
Friend visit	rs71149745	Substance use disorders	-0.00152211	0.00420231	-0.362208	0.717197
Friend visit	rs10228494	Substance use disorders	-0.00234627	0.00412716	-0.568495	0.569699
Friend visit	rs10262103	Substance use disorders	-0.00235503	0.00412671	-0.57068	0.568217
Friend visit	rs139813674	Mental disorders	-0.000531592	0.00404941	-0.131276	0.895557
Confide in others	rs7231178	Depression	0.00887693	0.00348042	2.55053	0.0107558
Confide in others	rs8092490	Depression	0.00976589	0.00354681	2.75343	0.00589749
Confide in others	rs146002209	Depression	-0.00668949	0.0034869	-1.91846	0.0550523
Confide in others	rs281287	Substance use disorders	-0.0155311	0.00346835	-4.47795	7.53638e-06
Confide in others	rs281296	Substance use disorders	-0.0155945	0.00346972	-4.49444	6.97519e-06
Confide in others	rs1025143	Substance use disorders	-0.0158174	0.00347097	-4.55704	5.18793e-06
Confide in others	rs1941955	Substance use disorders	-0.000559754	0.00347348	-0.161151	0.871975
Confide in others	rs11663050	Substance use disorders	0.00167519	0.00347285	0.482368	0.629545
Confide in others	rs4019436	Substance use disorders	-0.00294754	0.00347989	-0.847019	0.396984
Confide in others	rs6543658	Substance use disorders	-0.00140718	0.00346888	-0.405658	0.684994
Confide in others	rs17428810	Substance use disorders	-0.00374383	0.00348191	-1.07522	0.282275
Confide in others	rs71149745	Substance use disorders	0.00644318	0.00357971	1.79992	0.0718736
Confide in others	rs10228494	Substance use disorders	0.00599233	0.00351586	1.70437	0.0883117
Confide in others	rs10262103	Substance use disorders	0.00600222	0.0035159	1.70717	0.087791
Confide in others	rs139813674	Mental disorders	0.000267509	0.0034693	0.0771076	0.938538
Social activity	rs7231178	Depression	0.0141171	0.00358554	3.93722	8.24317e-05
Social activity	rs8092490	Depression	0.0148845	0.00365458	4.07284	4.64425e-05
Social activity	rs146002209	Depression	-0.0183765	0.00358939	-5.11969	3.06045e-07
Social activity	rs281287	Substance use disorders	-0.00289045	0.00357384	-0.808781	0.418641
Social activity	rs281296	Substance use disorders	-0.00316605	0.00357535	-0.88552	0.375876
Social activity	rs1025143	Substance use disorders	-0.00325693	0.00357665	-0.910609	0.362501
Social activity	rs1941955	Substance use disorders	-0.00455843	0.00357637	-1.2746	0.202452
Social activity	rs11663050	Substance use disorders	-0.00491118	0.00357478	-1.37384	0.169491
Social activity	rs4019436	Substance use disorders	-0.00202728	0.00358412	-0.565627	0.571647
Social activity	rs6543658	Substance use disorders	-0.00306931	0.003572	-0.859271	0.390191
Social activity	rs17428810	Substance use disorders	-0.000830398	0.00358719	-0.23149	0.816934
Social activity	rs71149745	Substance use disorders	-0.000232717	0.00368709	-0.0631168	0.949673
Social activity	rs10228494	Substance use disorders	0.00157206	0.00362092	0.434161	0.664172
Social activity	rs10262103	Substance use disorders	0.00168036	0.00362116	0.464039	0.64262
Social activity	rs139813674	Mental disorders	-0.00444174	0.00352888	-1.25868	0.208145
Physically abused	rs7231178	Depression	-0.0307984	0.0261976	-1.17562	0.239747
Physically abused	rs8092490	Depression	-0.035974	0.0266906	-1.34782	0.177717
Physically abused	rs146002209	Depression	0.00304541	0.0262124	0.116182	0.907508
Physically abused	rs281287	Substance use disorders	-0.0143138	0.0261311	-0.547767	0.583852
Physically abused	rs281296	Substance use disorders	-0.0139358	0.0261559	-0.532797	0.594174
Physically abused	rs1025143	Substance use disorders	-0.0129317	0.0261583	-0.494365	0.621048
Physically abused	rs1941955	Substance use disorders	0.012397	0.0259944	0.47691	0.633426
Physically abused	rs11663050	Substance use disorders	-0.00334962	0.0261262	-0.128209	0.897984
Physically abused	rs4019436	Substance use disorders	-0.072419	0.0266559	-2.71681	0.00659146
Physically abused	rs6543658	Substance use disorders	-0.0585463	0.0264293	-2.2152	0.0267461
Physically abused	rs17428810	Substance use disorders	-0.0581347	0.0266197	-2.1839	0.0289697
Physically abused	rs71149745	Substance use disorders	-0.0677362	0.0270364	-2.50537	0.0122324
Physically abused	rs10228494	Substance use disorders	-0.0613573	0.0265887	-2.30765	0.0210187
Physically abused	rs10262103	Substance use disorders	-0.0609846	0.0265957	-2.29303	0.0218464
Physically abused	rs139813674	Mental disorders	-0.0163627	0.0287363	-0.569409	0.569079
Felt hated	rs7231178	Depression	-0.0508859	0.018331	-2.77595	0.00550401
Felt hated	rs8092490	Depression	-0.0454318	0.0186935	-2.43036	0.015084
Felt hated	rs146002209	Depression	0.0351425	0.0182483	1.9258	0.05413
Felt hated	rs281287	Substance use disorders	0.00380045	0.0182181	0.208608	0.834754
Felt hated	rs281296	Substance use disorders	0.00264301	0.0182428	0.14488	0.884805
Felt hated	rs1025143	Substance use disorders	0.00268591	0.0182488	0.147183	0.882988
Felt hated	rs1941955	Substance use disorders	0.0446489	0.018056	2.4728	0.013406
Felt hated	rs11663050	Substance use disorders	0.0237066	0.0181408	1.30681	0.191276
Felt hated	rs4019436	Substance use disorders	-0.00374053	0.0183268	-0.204102	0.838274
Felt hated	rs6543658	Substance use disorders	-0.000469224	0.0182269	-0.0257435	0.979462
Felt hated	rs17428810	Substance use disorders	-0.00463506	0.0183185	-0.253026	0.800248
Felt hated	rs71149745	Substance use disorders	-0.0583051	0.0189164	-3.08226	0.00205437
Felt hated	rs10228494	Substance use disorders	-0.0530629	0.0186007	-2.85274	0.0043344
Felt hated	rs10262103	Substance use disorders	-0.0512108	0.0185974	-2.75366	0.0058933
Felt hated	rs139813674	Mental disorders	0.0267446	0.0156381	1.71022	0.0872248
Sexually molested	rs7231178	Depression	0.00818833	0.0314466	0.260388	0.794564
Sexually molested	rs8092490	Depression	0.0116449	0.03205	0.363335	0.716355
Sexually molested	rs146002209	Depression	-0.0201863	0.0315848	-0.639116	0.522748
Sexually molested	rs281287	Substance use disorders	0.0903636	0.0308146	2.93249	0.00336253
Sexually molested	rs281296	Substance use disorders	0.0911562	0.0308549	2.95435	0.0031333
Sexually molested	rs1025143	Substance use disorders	0.0914661	0.0308544	2.96444	0.00303236
Sexually molested	rs1941955	Substance use disorders	0.0271624	0.0311497	0.871996	0.383211
Sexually molested	rs11663050	Substance use disorders	0.0382592	0.03106	1.23178	0.21803
Sexually molested	rs4019436	Substance use disorders	-0.0125176	0.0315606	-0.396622	0.691646
Sexually molested	rs6543658	Substance use disorders	-0.0169777	0.031462	-0.539627	0.589454
Sexually molested	rs17428810	Substance use disorders	-0.0163179	0.0316692	-0.515261	0.606371
Sexually molested	rs71149745	Substance use disorders	-0.0311763	0.0324415	-0.961	0.336552
Sexually molested	rs10228494	Substance use disorders	-0.0405476	0.0319706	-1.26828	0.2047
Sexually molested	rs10262103	Substance use disorders	-0.0395908	0.0319582	-1.23883	0.215409
Sexually molested	rs139813674	Mental disorders	-0.0418487	0.0404918	-1.03351	0.301365
short sleep	rs7231178	Depression	-0.00638601	0.003928	-1.62576	0.104
short sleep	rs8092490	Depression	-0.0042294	0.00400353	-1.05642	0.290778
short sleep	rs146002209	Depression	0.00543202	0.00393552	1.38026	0.167508
short sleep	rs281287	Substance use disorders	0.00195851	0.00391693	0.500013	0.617066
short sleep	rs281296	Substance use disorders	0.00184417	0.00391866	0.470612	0.637918
short sleep	rs1025143	Substance use disorders	0.0019344	0.00392023	0.49344	0.621702
short sleep	rs1941955	Substance use disorders	0.00888655	0.0039166	2.26894	0.0232718
short sleep	rs11663050	Substance use disorders	0.00784159	0.00391618	2.00236	0.0452464
short sleep	rs4019436	Substance use disorders	0.00125276	0.0039279	0.318939	0.749773
short sleep	rs6543658	Substance use disorders	0.00247708	0.00391455	0.63279	0.526871
short sleep	rs17428810	Substance use disorders	0.00421547	0.00392949	1.07278	0.28337
short sleep	rs71149745	Substance use disorders	-0.0213106	0.00404435	-5.26922	1.37006e-07
short sleep	rs10228494	Substance use disorders	-0.0209951	0.00397218	-5.28553	1.2534e-07
short sleep	rs10262103	Substance use disorders	-0.0208817	0.00397272	-5.25627	1.4701e-07
short sleep	rs139813674	Mental disorders	0.00374776	0.00387178	0.967969	0.33306
long sleep	rs7231178	Depression	-0.00829565	0.0062759	-1.32183	0.186226
long sleep	rs8092490	Depression	-0.0066479	0.00639512	-1.03953	0.29856
long sleep	rs146002209	Depression	0.00824224	0.00628401	1.31162	0.189648
long sleep	rs281287	Substance use disorders	-0.00180285	0.00626004	-0.287994	0.773351
long sleep	rs281296	Substance use disorders	-0.00177713	0.00626219	-0.283787	0.776573
long sleep	rs1025143	Substance use disorders	-0.00183722	0.00626505	-0.293249	0.769332
long sleep	rs1941955	Substance use disorders	0.00130626	0.00625981	0.208673	0.834703
long sleep	rs11663050	Substance use disorders	0.00439759	0.00625468	0.703088	0.482001
long sleep	rs4019436	Substance use disorders	0.00407259	0.00627224	0.649304	0.516142
long sleep	rs6543658	Substance use disorders	0.00501646	0.00624915	0.802743	0.422123
long sleep	rs17428810	Substance use disorders	0.00205531	0.00627927	0.327317	0.743428
long sleep	rs71149745	Substance use disorders	0.00429152	0.00645822	0.664504	0.506368
long sleep	rs10228494	Substance use disorders	0.00572878	0.00633768	0.903924	0.366036
long sleep	rs10262103	Substance use disorders	0.00712567	0.00633771	1.12433	0.260874
long sleep	rs139813674	Mental disorders	-0.0097067	0.0065717	-1.47705	0.139663
Evening chronotype	rs7231178	Depression	0.00118068	0.00361896	0.326249	0.744236
Evening chronotype	rs8092490	Depression	-0.000428161	0.00368741	-0.116115	0.907562
Evening chronotype	rs146002209	Depression	0.00495101	0.00362627	1.36532	0.172153
Evening chronotype	rs281287	Substance use disorders	0.00934884	0.00360786	2.59124	0.00956294
Evening chronotype	rs281296	Substance use disorders	0.00937158	0.00360942	2.59642	0.00942007
Evening chronotype	rs1025143	Substance use disorders	0.0094441	0.00361084	2.61548	0.00891009
Evening chronotype	rs1941955	Substance use disorders	0.00246943	0.00361212	0.68365	0.494196
Evening chronotype	rs11663050	Substance use disorders	0.00329408	0.00361029	0.912413	0.361551
Evening chronotype	rs4019436	Substance use disorders	0.0141629	0.00361693	3.91574	9.01274e-05
Evening chronotype	rs6543658	Substance use disorders	0.0137918	0.00360545	3.82528	0.000130624
Evening chronotype	rs17428810	Substance use disorders	0.01457	0.00361897	4.02599	5.67359e-05
Evening chronotype	rs71149745	Substance use disorders	0.0165676	0.00372057	4.45298	8.46885e-06
Evening chronotype	rs10228494	Substance use disorders	0.0171926	0.00365389	4.70528	2.53518e-06
Evening chronotype	rs10262103	Substance use disorders	0.016525	0.00365412	4.5223	6.11704e-06
Evening chronotype	rs139813674	Mental disorders	0.00102356	0.00360255	0.284122	0.776317
Daytime dozing	rs7231178	Depression	-0.0252499	0.0103343	-2.4433	0.0145535
Daytime dozing	rs8092490	Depression	-0.0216206	0.0105407	-2.05116	0.0402516
Daytime dozing	rs146002209	Depression	0.0284105	0.0103199	2.75298	0.00590559
Daytime dozing	rs281287	Substance use disorders	-0.0121162	0.0103279	-1.17315	0.240735
Daytime dozing	rs281296	Substance use disorders	-0.0118869	0.010334	-1.15027	0.250031
Daytime dozing	rs1025143	Substance use disorders	-0.011784	0.0103379	-1.13989	0.254333
Daytime dozing	rs1941955	Substance use disorders	0.0128814	0.0102703	1.25424	0.209755
Daytime dozing	rs11663050	Substance use disorders	0.0166186	0.0102641	1.61911	0.105425
Daytime dozing	rs4019436	Substance use disorders	0.0061863	0.0103027	0.600455	0.548203
Daytime dozing	rs6543658	Substance use disorders	0.00342077	0.0102829	0.332667	0.739386
Daytime dozing	rs17428810	Substance use disorders	0.00464666	0.010321	0.450214	0.652556
Daytime dozing	rs71149745	Substance use disorders	-0.0169665	0.0106417	-1.59434	0.11086
Daytime dozing	rs10228494	Substance use disorders	-0.0171952	0.0104479	-1.6458	0.0998048
Daytime dozing	rs10262103	Substance use disorders	-0.0164968	0.0104483	-1.57889	0.114361
Daytime dozing	rs139813674	Mental disorders	0.00781211	0.00983022	0.794703	0.426786
Insomnia symptom	rs7231178	Depression	-0.0103855	0.00366711	-2.83208	0.00462468
Insomnia symptom	rs8092490	Depression	-0.00868109	0.00373798	-2.3224	0.0202112
Insomnia symptom	rs146002209	Depression	0.00877437	0.0036735	2.38856	0.0169146
Insomnia symptom	rs281287	Substance use disorders	-3.74646e-05	0.00365667	-0.0102455	0.991825
Insomnia symptom	rs281296	Substance use disorders	-7.19426e-05	0.00365826	-0.0196658	0.98431
Insomnia symptom	rs1025143	Substance use disorders	-0.000161927	0.00365985	-0.044244	0.96471
Insomnia symptom	rs1941955	Substance use disorders	0.00370688	0.00365823	1.0133	0.310917
Insomnia symptom	rs11663050	Substance use disorders	0.00186404	0.00365763	0.509631	0.61031
Insomnia symptom	rs4019436	Substance use disorders	0.00580253	0.00366548	1.58302	0.113416
Insomnia symptom	rs6543658	Substance use disorders	0.00570891	0.00365319	1.56272	0.118119
Insomnia symptom	rs17428810	Substance use disorders	0.00394145	0.00366909	1.07423	0.282719
Insomnia symptom	rs71149745	Substance use disorders	-0.0171896	0.00377535	-4.55312	5.28552e-06
Insomnia symptom	rs10228494	Substance use disorders	-0.0175129	0.00370709	-4.72415	2.31076e-06
Insomnia symptom	rs10262103	Substance use disorders	-0.0172854	0.00370725	-4.66261	3.12228e-06
Insomnia symptom	rs139813674	Mental disorders	0.000785796	0.00365082	0.215238	0.829582
Snoring	rs7231178	Depression	0.000636675	0.00358587	0.177551	0.859075
Snoring	rs8092490	Depression	0.000361771	0.00365463	0.0989895	0.921147
Snoring	rs146002209	Depression	-0.00496009	0.00359407	-1.38008	0.167563
Snoring	rs281287	Substance use disorders	-0.00521126	0.00357838	-1.45632	0.145305
Snoring	rs281296	Substance use disorders	-0.00503364	0.0035799	-1.40609	0.159699
Snoring	rs1025143	Substance use disorders	-0.00484027	0.00358115	-1.3516	0.176504
Snoring	rs1941955	Substance use disorders	0.0118653	0.00357746	3.3167	0.000910888
Snoring	rs11663050	Substance use disorders	0.00956728	0.00357703	2.67464	0.00748092
Snoring	rs4019436	Substance use disorders	-0.00226929	0.00358666	-0.632703	0.526928
Snoring	rs6543658	Substance use disorders	-0.00208522	0.00357492	-0.58329	0.559698
Snoring	rs17428810	Substance use disorders	-0.00278181	0.00358934	-0.77502	0.438328
Snoring	rs71149745	Substance use disorders	0.00493879	0.00368817	1.33909	0.180541
Snoring	rs10228494	Substance use disorders	0.00605506	0.00362205	1.67172	0.0945795
Snoring	rs10262103	Substance use disorders	0.00561328	0.00362218	1.5497	0.121215
Snoring	rs139813674	Mental disorders	0.00275866	0.00355832	0.775271	0.438179
Stress life events	rs7231178	Depression	-0.000445354	0.00333491	-0.133543	0.893764
Stress life events	rs8092490	Depression	-0.00100953	0.00339908	-0.297001	0.766465
Stress life events	rs146002209	Depression	-0.00260269	0.00334187	-0.778811	0.436091
Stress life events	rs281287	Substance use disorders	0.00785609	0.00332586	2.36213	0.0181705
Stress life events	rs281296	Substance use disorders	0.00785698	0.00332725	2.3614	0.0182059
Stress life events	rs1025143	Substance use disorders	0.00792461	0.00332856	2.38079	0.0172754
Stress life events	rs1941955	Substance use disorders	0.00155545	0.00332888	0.46726	0.640314
Stress life events	rs11663050	Substance use disorders	0.000549676	0.00332766	0.165184	0.868799
Stress life events	rs4019436	Substance use disorders	0.00115681	0.00333581	0.346783	0.728754
Stress life events	rs6543658	Substance use disorders	0.0013301	0.00332464	0.400072	0.689103
Stress life events	rs17428810	Substance use disorders	0.00155181	0.00333797	0.464895	0.642006
Stress life events	rs71149745	Substance use disorders	-0.00848063	0.00343019	-2.47235	0.0134229
Stress life events	rs10228494	Substance use disorders	-0.0085049	0.0033687	-2.52468	0.0115802
Stress life events	rs10262103	Substance use disorders	-0.00906119	0.003369	-2.68958	0.00715413
Stress life events	rs139813674	Mental disorders	0.000861984	0.00332274	0.25942	0.795311
Shift work	rs7231178	Depression	-0.00297208	0.00765925	-0.388038	0.697988
Shift work	rs8092490	Depression	-0.00310298	0.00780901	-0.397359	0.691103
Shift work	rs146002209	Depression	0.0077598	0.00767092	1.01159	0.311736
Shift work	rs281287	Substance use disorders	-0.00304824	0.00764602	-0.398671	0.690136
Shift work	rs281296	Substance use disorders	-0.0029968	0.00764925	-0.391778	0.695223
Shift work	rs1025143	Substance use disorders	-0.00258204	0.00765017	-0.337514	0.735729
Shift work	rs1941955	Substance use disorders	0.0143358	0.00762637	1.87976	0.0601404
Shift work	rs11663050	Substance use disorders	0.0110863	0.00762816	1.45334	0.14613
Shift work	rs4019436	Substance use disorders	0.00997749	0.00765231	1.30385	0.192284
Shift work	rs6543658	Substance use disorders	0.0131527	0.00762233	1.72555	0.0844292
Shift work	rs17428810	Substance use disorders	0.00924466	0.00765993	1.20689	0.227476
Shift work	rs71149745	Substance use disorders	-0.0178312	0.00789203	-2.2594	0.0238587
Shift work	rs10228494	Substance use disorders	-0.0153277	0.00775422	-1.97669	0.0480771
Shift work	rs10262103	Substance use disorders	-0.0145468	0.00775666	-1.8754	0.0607379
Shift work	rs139813674	Mental disorders	0.0125884	0.00722809	1.74159	0.0815797
Abbreviation: SNP single nucleotide polymorphism.

## Sheet: Table S6
Table S6. Associations between the SNPs and MD through logistic regression model
Outcome variables	SNP	Beta	SE	T	P
Substance use disorders	rs1941955	0.0485321	0.0080003	6.06629	1.30899e-09
Substance use disorders	rs281287	0.0312367	0.00801735	3.89614	9.77395e-05
Substance use disorders	rs281296	0.0313641	0.00802249	3.90952	9.24807e-05
Substance use disorders	rs1025143	0.0309389	0.00802665	3.85453	0.000115954
Substance use disorders	rs4019436	0.0405621	0.00803282	5.04954	4.42864e-07
Substance use disorders	rs6543658	0.0400264	0.00801749	4.99238	5.96395e-07
Substance use disorders	rs17428810	0.0401791	0.00803721	4.99914	5.75868e-07
Substance use disorders	rs71149745	-0.0460691	0.00836821	-5.50525	3.68643e-08
Substance use disorders	rs10228494	-0.0467944	0.00822309	-5.69061	1.26583e-08
Substance use disorders	rs10262103	-0.0459874	0.0082221	-5.59315	2.22991e-08
Substance use disorders	rs11663050	0.0469421	0.00800812	5.86181	4.57844e-09
Depression	rs7231178	-0.0345916	0.00601568	-5.75024	8.91145e-09
Depression	rs8092490	-0.0352844	0.00612946	-5.75653	8.58626e-09
Depression	rs146002209	0.0330229	0.00600276	5.50129	3.77015e-08
Abbreviation: SNP single nucleotide polymorphism.

## Sheet: Table S7
Table S7. The associations between environment factors and MD
Outcome variables	Environment variableS	Beta	SE	T	P	OR
Depression	Confide in others	-0.437525	0.0122755	-35.6422	<2.00E-16	0.645632
Depression	Social activity	-0.201814	0.012636	-15.9713	<2.00E-16	0.817247
Depression	Felt hated	1.16649	0.0461965	25.2507	<2.00E-16	3.21071
Depression	Daytime dozing	0.918873	0.0282778	32.4945	<2.00E-16	2.50646
Substance use disorders	Friend visit	-0.111606	0.0192942	-5.78443	7.27577e-09	0.894397
Substance use disorders	Confide in others	-0.374204	0.0166034	-22.5378	<2.00E-16	0.687836
Substance use disorders	Physically abused	0.95008	0.104994	9.04887	<2.00E-16	2.58592
Substance use disorders	Felt hated	0.850554	0.0827713	10.2759	<2.00E-16	2.34094
Substance use disorders	Sexually molested	0.827626	0.142486	5.80847	6.3047e-09	2.28788
Substance use disorders	short sleep	0.433192	0.0180473	24.0031	<2.00E-16	1.54217
Substance use disorders	Evening chronotype	0.317443	0.0172185	18.4362	<2.00E-16	1.37361
Substance use disorders	Insomnia symptom	0.388036	0.0170833	22.7143	<2.00E-16	1.47408
Substance use disorders	Stress life events	0.492874	0.0164123	30.0308	<2.00E-16	1.63701
Substance use disorders	Shift work	0.460932	0.0334131	13.7949	<2.00E-16	1.58555
Abbreviation:OR odds ratio

## Sheet: Table S8
Table S8.Associations between the SNPs and MD adjusted environment factors
Outcome variables	SNP	Mediator	Beta	SE	T	P	OR
Substance use disorders	rs1941955	Friend visit	0.0484513	0.00803136	6.03277	1.61173e-09	1.04964
Substance use disorders	rs281287	Confide in others	0.0300887	0.00816525	3.68497	0.000228732	1.03055
Substance use disorders	rs281296	Confide in others	0.0302083	0.00817074	3.69713	0.00021805	1.03067
Substance use disorders	rs1025143	Confide in others	0.0297891	0.0081747	3.64406	0.000268366	1.03024
Substance use disorders	rs4019436	Physically abused	0.059837	0.0187561	3.19027	0.00142139	1.06166
Substance use disorders	rs6543658	Physically abused	0.0574705	0.0187201	3.06999	0.00214069	1.05915
Substance use disorders	rs17428810	Physically abused	0.0408693	0.0188139	2.1723	0.0298333	1.04172
Substance use disorders	rs71149745	Physically abused	0.0114037	0.0194847	0.585266	0.558369	1.01147
Substance use disorders	rs10228494	Physically abused	0.00413187	0.0191586	0.215666	0.829248	1.00414
Substance use disorders	rs10262103	Physically abused	0.00498265	0.019162	0.260028	0.794842	1.005
Substance use disorders	rs1941955	Felt hated	0.0535442	0.018765	2.8534	0.00432541	1.055
Substance use disorders	rs71149745	Felt hated	0.010058	0.0194869	0.516142	0.605755	1.01011
Substance use disorders	rs10228494	Felt hated	0.00298172	0.0191626	0.155601	0.876347	1.00299
Substance use disorders	rs10262103	Felt hated	0.00366619	0.0191657	0.191289	0.848299	1.00367
Substance use disorders	rs281287	Sexually molested	0.00320552	0.0189891	0.168809	0.865947	1.00321
Substance use disorders	rs281296	Sexually molested	0.00184546	0.0190064	0.0970967	0.92265	1.00185
Substance use disorders	rs1025143	Sexually molested	0.00142958	0.0190121	0.0751931	0.940061	1.00143
Substance use disorders	rs1941955	short sleep	0.0424137	0.00853663	4.96843	6.74963e-07	1.04333
Substance use disorders	rs11663050	short sleep	0.0407355	0.00854337	4.76809	1.85984e-06	1.04158
Substance use disorders	rs71149745	short sleep	-0.0466527	0.00891803	-5.23128	1.68344e-07	0.954419
Substance use disorders	rs10228494	short sleep	-0.046348	0.0087642	-5.28833	1.23439e-07	0.95471
Substance use disorders	rs10262103	short sleep	-0.0453521	0.0087632	-5.17529	2.27556e-07	0.955661
Substance use disorders	rs281287	Evening chronotype	0.0244482	0.00848092	2.88273	0.00394244	1.02475
Substance use disorders	rs281296	Evening chronotype	0.0246523	0.00848621	2.90498	0.0036728	1.02496
Substance use disorders	rs1025143	Evening chronotype	0.0242494	0.00849059	2.85603	0.00428968	1.02455
Substance use disorders	rs4019436	Evening chronotype	0.0389162	0.00849348	4.58189	4.60791e-06	1.03968
Substance use disorders	rs6543658	Evening chronotype	0.0387603	0.00847944	4.57109	4.85189e-06	1.03952
Substance use disorders	rs17428810	Evening chronotype	0.0370815	0.00850095	4.36204	1.28857e-05	1.03778
Substance use disorders	rs71149745	Evening chronotype	-0.0457308	0.00885117	-5.16664	2.38342e-07	0.955299
Substance use disorders	rs10228494	Evening chronotype	-0.0473866	0.00869834	-5.44777	5.10051e-08	0.953719
Substance use disorders	rs10262103	Evening chronotype	-0.0465219	0.00869647	-5.34952	8.81901e-08	0.954544
Substance use disorders	rs71149745	Insomnia symptom	-0.0447333	0.00838403	-5.33554	9.52616e-08	0.956252
Substance use disorders	rs10228494	Insomnia symptom	-0.0455576	0.00823957	-5.52912	3.21846e-08	0.955465
Substance use disorders	rs10262103	Insomnia symptom	-0.0447414	0.00823857	-5.43073	5.61242e-08	0.956245
Substance use disorders	rs1941955	Insomnia symptom	0.0498644	0.00840413	5.93332	2.96876e-09	1.05113
Substance use disorders	rs11663050	Insomnia symptom	0.0474197	0.00841437	5.63556	1.74487e-08	1.04856
Substance use disorders	rs281287	Stress life events	0.0303131	0.00804692	3.76704	0.000165193	1.03078
Substance use disorders	rs281296	Stress life events	0.0304698	0.00805206	3.7841	0.000154264	1.03094
Substance use disorders	rs1025143	Stress life events	0.0300455	0.00805639	3.7294	0.000191934	1.0305
Substance use disorders	rs71149745	Stress life events	-0.045806	0.00839768	-5.4546	4.90821e-08	0.955227
Substance use disorders	rs10228494	Stress life events	-0.0466593	0.00825319	-5.65349	1.57223e-08	0.954413
Substance use disorders	rs10262103	Stress life events	-0.045694	0.00825254	-5.53696	3.07772e-08	0.955334
Substance use disorders	rs71149745	Shift work	-0.0585802	0.0122877	-4.7674	1.86618e-06	0.943103
Substance use disorders	rs10228494	Shift work	-0.0584662	0.0120751	-4.8419	1.28604e-06	0.94321
Depression	rs7231178	Confide in others	-0.032781	0.00609906	-5.37476	7.66857e-08	0.96775
Depression	rs8092490	Confide in others	-0.0333564	0.00621383	-5.36808	7.95777e-08	0.967194
Depression	rs7231178	Social activity	-0.0340799	0.00601847	-5.66255	1.49136e-08	0.966494
Depression	rs8092490	Social activity	-0.0347372	0.00613227	-5.66466	1.4732e-08	0.965859
Depression	rs146002209	Social activity	0.032334	0.0060056	5.38397	7.28596e-08	1.03286
Depression	rs7231178	Felt hated	-0.0453015	0.0111656	-4.05723	4.9658e-05	0.955709
Depression	rs8092490	Felt hated	-0.0479464	0.0113608	-4.22036	2.43915e-05	0.953185
Depression	rs7231178	Evening chronotype	-0.0336403	0.00604335	-5.56649	2.59924e-08	0.966919
Depression	rs8092490	Evening chronotype	-0.0342248	0.00615784	-5.55792	2.73004e-08	0.966354
Depression	rs146002209	Evening chronotype	0.0321157	0.00602945	5.32647	1.0014e-07	1.03264
Depression	rs7231178	Evening chronotype	-0.0332063	0.00604308	-5.49494	3.90845e-08	0.967339
Depression	rs8092490	Evening chronotype	-0.0341083	0.00615719	-5.53959	3.03173e-08	0.966467
Depression	rs146002209	Evening chronotype	0.0318298	0.00602859	5.27981	1.29318e-07	1.03234
Abbreviation: SNP single nucleotide polymorphism, OR odds ratio.
